# Supplementary material for: Social Network and Participation in Elderly Primary Care Patients in Germany and Associations with Depressive Symptoms—A Cross-Sectional Analysis from the AgeWell.de Study
Source: J Clin Med. 2022 Oct 8;11(19):5940. doi: 10.3390/jcm11195940 (PMC9572848; doi:10.3390/jcm11195940)
Supplement: Supplementary file 1 [file jcm-11-05940-s001.zip]

Archive with 1 entries (1 files):
- jcm-1934197-supplementary.pdf
